# Supplementary material for: The Cellular Composition of Bovine Coccygeal Intervertebral Discs: A Comprehensive Single-Cell RNAseq Analysis
Source: Int J Mol Sci. 2021 May 6;22(9):4917. doi: 10.3390/ijms22094917 (PMC8124861; doi:10.3390/ijms22094917)
Supplement: Supplementary file 1 [file ijms-22-04917-s001.zip]

Archive with 1 entries (1 files):
- ijms-1170765-supplementary.pdf
